# Supplementary material for: The NSvc4 Protein of Rice Stripe Virus Suppresses Chloroplast-Mediated Defense by Interacting with NbPsbQ
Source: Int J Mol Sci. 2026 Apr 27;27(9):3859. doi: 10.3390/ijms27093859 (PMC13164279; doi:10.3390/ijms27093859)
Supplement: Supplementary file 1 [file ijms-27-03859-s001.zip]

Archive with 1 entries (1 files):
- ijms-4243151-supplementary.pdf
